# Supplementary material for: Targeting ERK induced cell death and p53/ROS-dependent protective autophagy in colorectal cancer
Source: Cell Death Discov. 2021 Dec 4;7:375. doi: 10.1038/s41420-021-00677-9 (PMC8643355; doi:10.1038/s41420-021-00677-9)
Supplement: Supplementary file 4 — CC90003_Table S1 [file 41420_2021_677_MOESM4_ESM.xlsx]

## Sheet: Sheet1
Antibody	Vendor	Catalog number
ERK	Cell Signaling Technology	4695S
p-ERK	Cell Signaling Technology	4370S
AKT	Cell Signaling Technology	4691S
p-AKT	Cell Signaling Technology	4060S
Beclin-1	Cell Signaling Technology	3495S
BAX	Cell Signaling Technology	5023S
LC3-Ⅰ/Ⅱ	Cell Signaling Technology	4108S
Cleaved-caspase3	Cell Signaling Technology	9661S
P53	Cell Signaling Technology	2527S
GPX4	Cell Signaling Technology	52455S
PAR	Abcam	ab14459
ACTIN	Cell Signaling Technology	3700S
HRP-conjugated anti-rabbit secondary antibodies	Cell Signaling Technology	7074S
HRP-conjugated anti-mouse secondary antibodies	Cell Signaling Technology	7076S
